# Supplementary material for: Gene expression changes and DNA damage after ex vivo exposure of peripheral blood cells to various CT photon spectra
Source: Sci Rep. 2021 Jun 8;11:12060. doi: 10.1038/s41598-021-91023-7 (PMC8187728; doi:10.1038/s41598-021-91023-7)
Supplement: Supplementary file 1 — Supplementary Table 1. [file 41598_2021_91023_MOESM1_ESM.xlsx]

## Sheet: Tabelle1
	"Gene expression changes and DNA damage after ex vivo exposure of peripheral blood cells to various CT photon spectra "
	Hanns Leonhard Kaatsch, Benjamin Valentin Becker, Simone Schüle, Patrick Ostheim, Kai Nestler, Julia Jakobi, Barbara Schäfer, Thomas Hantke, Marc A. Brockmann, Michael Abend, Stephan Waldeck, Harry Scherthan and Reinhard Ullmann
			UP FC 0,5	DOWN FC -0,5
		G1 80kV	80	29
		G1 150kV	24	10
		G1 DE	9	3
		G2 80kV	12	7
		G2 150kV	2	7
		G2 DE	6	4
		G3 80kV	9	9
		G3 150kV	40	27
		G3 DE	14	7
	Supplementary Table 1: Number of significantly (FC >/< +/-0.5, padj <0.1) deregulated genes after exposure with respect to corresponding sham irradiated controls.
