# Supplementary material for: Gene expression changes and DNA damage after ex vivo exposure of peripheral blood cells to various CT photon spectra
Source: Sci Rep. 2021 Jun 8;11:12060. doi: 10.1038/s41598-021-91023-7 (PMC8187728; doi:10.1038/s41598-021-91023-7)
Supplement: Supplementary file 2 — Supplementary Table 2. [file 41598_2021_91023_MOESM2_ESM.xlsx]

## Sheet: Tabelle1
"Gene expression changes and DNA damage after ex vivo exposure of peripheral blood cells to various CT photon spectra " Hanns Leonhard Kaatsch, Benjamin Valentin Becker, Simone Schüle, Patrick Ostheim, Kai Nestler, Julia Jakobi, Barbara Schäfer, Thomas Hantke, Marc A. Brockmann, Michael Abend, Stephan Waldeck, Harry Scherthan and Reinhard Ullmann
		Proband 1	Proband2	Proband 3	Overlap
	80kV vs DE	DET1, CCDC74B, TLR7, AL445933.1, ZNF625-ZNF20, ENSG00000258014, SH3BP4, TGFA, DDR1, DDR1, HLA-DMA, STUM, ZFHX3, SCNN1D, CRYGN, BCAR3-AS1, APOM, FMN1, HMGA2, FLVCR2, RPS17	ZNF704, AL669813.2, TTPA, GAB4, C15orf62, MMP24, C2CD6, CCNK	HLA-C, AC055876.3, ENSG00000263026, FZD2, UAP1, ENSG00000263145, STXBP1, CIDEB, EPGN, HOMEZ, ITM2A, RP11-277L2.1, RIBC1, WWC1, LENG8-AS1, ENSG00000262451, LIMA1, PLXDC1, TRIM39, TESMIN, DPP9	-
	150kV vs DE	SP8, ZNF625-ZNF20SP8, IGSF10, VXN, POU3F2, PHF2P2, STUM, FEZF2, RNA28S5, TSPAN7, PTCH2, GOLGB1, MAN2B2, NOVA2, POU3F3, HS3ST4, GPR171, ZFHX3, CENPE, TGFB3, GPR161, TUBB, CRYGN, MSH5, STXBP1, FMN1	NAIPP3, OR2A20P, NAIPP1, REEP3, DDX20, TSR1, SDR39U1, ZBTB43, HOMEZ, CRYGN, C2CD6, RDH12	HLA-C, AC055876.3, ENSG00000263145, HLA-L, C2CD6, RP11-457M11.2, TMEM189-UBE2V1, BTNL3, RPS2P46	Proband 1 and Proband 2: CRYGN; Proband 2 und Proband 3: C2CD6
	80kV vs 150kV	ACHE, GPR161, SOX10, SP8, RIMBP3, TSPAN7, POU3F2, SCN3A, BRMS1L, FAM98B, SLX1A-SULT1A3	SEPTIN7P3, ZNF704, HOMEZ, ZNRD1ASP, ZNF678	RP11-1198D22.3, AC138649.1, RP11-457M11.2, SNX10, AC139495.1, METAP1D, RALGDS, SAMM50, WDCP, TFRC, NOC2L, WI2- 2998D17.2 , STUM, AC055876.3, TSPAN7, ZIC5, FOXF2, TRIM67, POU3F3, AC010970.1, ZFHX3, AC064799.1, HLA-C, EGR3, GDAP1, SBDSP1, LINC00933, HDGFL3, HLA-A, RNF207, GPN2, HOMEZ, PLCXD1, RP11-661A12.4	Proband 1 and Proband 3: TSPAN7; Proband 2 and 3: HOMEZ
	Supplementary Table 2: Differentially expressed genes identified by direct comparison of 80kV SECT, 150kV SECT and DECT as depicted in figure 3.
