# Supplementary material for: Gene expression changes and DNA damage after ex vivo exposure of peripheral blood cells to various CT photon spectra
Source: Sci Rep. 2021 Jun 8;11:12060. doi: 10.1038/s41598-021-91023-7 (PMC8187728; doi:10.1038/s41598-021-91023-7)
Supplement: Supplementary file 3 — Supplementary Table 3. [file 41598_2021_91023_MOESM3_ESM.xlsx]

## Sheet: DE-CT
			"Gene expression changes and DNA damage after ex vivo exposure of peripheral blood cells to various CT photon spectra"
			Hanns Leonhard Kaatsch, Benjamin Valentin Becker, Simone Schüle, Patrick Ostheim, Kai Nestler, Julia Jakobi, Barbara Schäfer, Thomas Hantke, Marc A. Brockmann, Michael Abend, Stephan Waldeck, Harry Scherthan and Reinhard Ullmann
	Exposure	Part	CTDIvol (mGy)	DLP (mGy/cm)	Effective dose (mSv)	KVP (kV)	Tube current (mA)	Scanning length (mm)	Pitch	Filter
	SE	1 of 1	18.13	606.7	6.95	80	950	367	0.6
		1 of 1	18.26	611.7	7.99	150	160
	DE	1 of 2	15.79	613.8	3.64	80	440
		2 of 2			3.42	150	220			Sn
	Supplementary Table 3: Detailed listing of the applied scan parameters for SECT and DECT modes.
